# Supplementary material for: Gene Prioritization by Compressive Data Fusion and Chaining
Source: PLoS Comput Biol. 2015 Oct 14;11(10):e1004552. doi: 10.1371/journal.pcbi.1004552 (PMC4605714; doi:10.1371/journal.pcbi.1004552)
Supplement: S2 Table — Prioritized list of D. Dictyostelium genes with the associated empirical P-values and the aggregated prioritization scores as estimated by Collage. This is the sublist of S1 Table, where only genes that were available in the Dicty Stock Center for direct testing are included. (XLSX) [file pcbi.1004552.s012.xlsx]

## Sheet: prioritization_R_500-dictybase.
Supplementary Table 2: Gene prioritization list for a subset of genes from the DictyBase.
Gene	DictyBase URL	Score	P-value	FDR-value	Comment
cf50-1	http://dictybase.org/gene/DDB_G0273175	0.229014	0.011976	0.27819	Validated prediction: defective growth in Gram- bacteria.
smlA	http://dictybase.org/gene/DDB_G0287587	0.201641	0.011976	0.27819	Validated prediction: defective growth in Gram- bacteria.
acbA	http://dictybase.org/gene/DDB_G0270658	0.196292	0.011976	0.27819	Validated prediction: defective growth in Gram- bacteria.
pirA	http://dictybase.org/gene/DDB_G0287855	0.15373	0.021956	0.33597
rps10	http://dictybase.org/gene/DDB_G0286117	0.148306	0.011976	0.27819
abpC	http://dictybase.org/gene/DDB_G0269100	0.139264	0.011976	0.27819	Validated prediction: defective growth in Gram- bacteria.
tirA	http://dictybase.org/gene/DDB_G0289237	0.13903	0.031936	0.36146
DDB_G0272184	http://dictybase.org/gene/DDB_G0272184	0.134014	0.001996	0.11947
pikB	http://dictybase.org/gene/DDB_G0283081	0.133828	0.031936	0.36146	Validated prediction: defective growth in Gram- bacteria.
vps46	http://dictybase.org/gene/DDB_G0267394	0.13039	0.041916	0.38502
pikA	http://dictybase.org/gene/DDB_G0278727	0.12479	0.041916	0.38502	Validated prediction: defective growth in Gram- bacteria.
swp1	http://dictybase.org/gene/DDB_G0289479	0.121346	0.021956	0.33597
ggtA	http://dictybase.org/gene/DDB_G0274103	0.120861	0.071856	0.4188
DDB_G0288519	http://dictybase.org/gene/DDB_G0288519	0.119344	0.041916	0.38502
pten	http://dictybase.org/gene/DDB_G0286557	0.1174	0.111776	0.43735	Validated prediction: defective growth in Gram- bacteria.
DDB_G0288551	http://dictybase.org/gene/DDB_G0288551	0.114848	0.021956	0.33597
tra2	http://dictybase.org/gene/DDB_G0278349	0.113054	0.021956	0.33597
DDB_G0286429	http://dictybase.org/gene/DDB_G0286429	0.111506	0.071856	0.4188
dscA-1	http://dictybase.org/gene/DDB_G0273063	0.111391	0.041916	0.38502
cinC	http://dictybase.org/gene/DDB_G0287685	0.110622	0.021956	0.33597
udpB	http://dictybase.org/gene/DDB_G0280985	0.107192	0.071856	0.4188
sfbA	http://dictybase.org/gene/DDB_G0274107	0.106891	0.051896	0.40183
modA	http://dictybase.org/gene/DDB_G0269154	0.104876	0.091816	0.42518	Validated prediction: defective growth in Gram- bacteria.
DDB_G0287399	http://dictybase.org/gene/DDB_G0287399	0.102797	0.061876	0.4113
prmt5	http://dictybase.org/gene/DDB_G0287327	0.101623	0.001996	0.11947
dpoA	http://dictybase.org/gene/DDB_G0274387	0.098703	0.011976	0.27819
DDB_G0278663	http://dictybase.org/gene/DDB_G0278663	0.097808	0.071856	0.4188
psiP	http://dictybase.org/gene/DDB_G0280171	0.095873	0.031936	0.36146
sibC	http://dictybase.org/gene/DDB_G0288195	0.095762	0.081836	0.42244
DDB_G0291926	http://dictybase.org/gene/DDB_G0291926	0.093879	0.051896	0.40183
DDB_G0275057	http://dictybase.org/gene/DDB_G0275057	0.092748	0.081836	0.42244
DDB_G0269126	http://dictybase.org/gene/DDB_G0269126	0.092636	0.011976	0.27819
pigT	http://dictybase.org/gene/DDB_G0291490	0.088651	0.061876	0.4113
gbqA	http://dictybase.org/gene/DDB_G0280965	0.087461	0.051896	0.40183
lkhA	http://dictybase.org/gene/DDB_G0269148	0.087147	0.081836	0.42244
DDB_G0276899	http://dictybase.org/gene/DDB_G0276899	0.087097	0.041916	0.38502
empB	http://dictybase.org/gene/DDB_G0293540	0.086341	0.101796	0.42825
mekA	http://dictybase.org/gene/DDB_G0269152	0.085758	0.041916	0.38502
eif2b1	http://dictybase.org/gene/DDB_G0288961	0.085367	0.051896	0.40183
uduC	http://dictybase.org/gene/DDB_G0270726	0.084753	0.021956	0.33597
shkA	http://dictybase.org/gene/DDB_G0283267	0.083675	0.161677	0.47244
grp94	http://dictybase.org/gene/DDB_G0280057	0.083666	0.071856	0.4188
DDB_G0267848	http://dictybase.org/gene/DDB_G0267848	0.083209	0.051896	0.40183
DDB_G0290575	http://dictybase.org/gene/DDB_G0290575	0.083095	0.091816	0.42518
DDB_G0272801	http://dictybase.org/gene/DDB_G0272801	0.082964	0.051896	0.40183
DDB_G0268206	http://dictybase.org/gene/DDB_G0268206	0.082621	0.081836	0.42244
DDB_G0287825	http://dictybase.org/gene/DDB_G0287825	0.082485	0.111776	0.43735
DDB_G0279145	http://dictybase.org/gene/DDB_G0279145	0.082303	0.061876	0.4113
DDB_G0277165	http://dictybase.org/gene/DDB_G0277165	0.081915	0.031936	0.36146
cct3	http://dictybase.org/gene/DDB_G0281741	0.081822	0.061876	0.4113
DDB_G0267984	http://dictybase.org/gene/DDB_G0267984	0.081117	0.101796	0.42825
cenB	http://dictybase.org/gene/DDB_G0279151	0.080827	0.151697	0.46692
cepG	http://dictybase.org/gene/DDB_G0278809	0.07979	0.121756	0.44577
DDB_G0272614	http://dictybase.org/gene/DDB_G0272614	0.078918	0.051896	0.40183
DDB_G0268816	http://dictybase.org/gene/DDB_G0268816	0.078399	0.121756	0.44577
DDB_G0274897	http://dictybase.org/gene/DDB_G0274897	0.078251	0.121756	0.44577
DDB_G0284037	http://dictybase.org/gene/DDB_G0284037	0.078221	0.101796	0.42825
DDB_G0286239	http://dictybase.org/gene/DDB_G0286239	0.077942	0.001996	0.11947
zipA	http://dictybase.org/gene/DDB_G0286985	0.077627	0.101796	0.42825
rbsk	http://dictybase.org/gene/DDB_G0280893	0.077178	0.021956	0.33597
uduA1	http://dictybase.org/gene/DDB_G0268332	0.076989	0.061876	0.4113
sadA	http://dictybase.org/gene/DDB_G0288511	0.076732	0.131737	0.45281
DDB_G0290197	http://dictybase.org/gene/DDB_G0290197	0.07626	0.111776	0.43735
DG2033	http://dictybase.org/gene/DDB_G0278965	0.075767	0.001996	0.11947
DDB_G0273795	http://dictybase.org/gene/DDB_G0273795	0.075685	0.011976	0.27819
DDB_G0284485	http://dictybase.org/gene/DDB_G0284485	0.07519	0.111776	0.43735
DDB_G0286079	http://dictybase.org/gene/DDB_G0286079	0.074579	0.111776	0.43735
DDB_G0287153	http://dictybase.org/gene/DDB_G0287153	0.074573	0.031936	0.36146
DDB_G0267458	http://dictybase.org/gene/DDB_G0267458	0.073883	0.031936	0.36146
DDB_G0278163	http://dictybase.org/gene/DDB_G0278163	0.073809	0.031936	0.36146
ddi1	http://dictybase.org/gene/DDB_G0288187	0.073628	0.031936	0.36146
gdt6	http://dictybase.org/gene/DDB_G0270544	0.073178	0.001996	0.11947
DDB_G0270146	http://dictybase.org/gene/DDB_G0270146	0.073129	0.051896	0.40183
abkD	http://dictybase.org/gene/DDB_G0284897	0.072256	0.001996	0.11947
DDB_G0270694	http://dictybase.org/gene/DDB_G0270694	0.07219	0.181637	0.48516
DDB_G0272382	http://dictybase.org/gene/DDB_G0272382	0.072183	0.011976	0.27819
argC	http://dictybase.org/gene/DDB_G0286257	0.071786	0.151697	0.46692
DDB_G0273105	http://dictybase.org/gene/DDB_G0273105	0.071127	0.051896	0.40183
xpr1	http://dictybase.org/gene/DDB_G0285957	0.070699	0.021956	0.33597
lmpB	http://dictybase.org/gene/DDB_G0287035	0.070697	0.171657	0.4795
DDB_G0268872	http://dictybase.org/gene/DDB_G0268872	0.070578	0.021956	0.33597
DDB_G0285763	http://dictybase.org/gene/DDB_G0285763	0.070046	0.021956	0.33597
DDB_G0281861	http://dictybase.org/gene/DDB_G0281861	0.069868	0.131737	0.45281
gacV	http://dictybase.org/gene/DDB_G0293510	0.069493	0.061876	0.4113
DDB_G0279945	http://dictybase.org/gene/DDB_G0279945	0.068557	0.121756	0.44577
DDB_G0287643	http://dictybase.org/gene/DDB_G0287643	0.068407	0.031936	0.36146
rabT2	http://dictybase.org/gene/DDB_G0269262	0.068211	0.061876	0.4113
DDB_G0271120	http://dictybase.org/gene/DDB_G0271120	0.067923	0.151697	0.46692
DDB_G0269890	http://dictybase.org/gene/DDB_G0269890	0.067532	0.141717	0.45985
pakB	http://dictybase.org/gene/DDB_G0276459	0.067245	0.101796	0.42825
qtrt1	http://dictybase.org/gene/DDB_G0291802	0.067201	0.011976	0.27819
DDB_G0292058	http://dictybase.org/gene/DDB_G0292058	0.066285	0.201597	0.49834
DDB_G0268424	http://dictybase.org/gene/DDB_G0268424	0.066094	0.021956	0.33597
DDB_G0283989	http://dictybase.org/gene/DDB_G0283989	0.06568	0.181637	0.48516
adh5	http://dictybase.org/gene/DDB_G0281865	0.064804	0.011976	0.27819
DDB_G0271904	http://dictybase.org/gene/DDB_G0271904	0.064476	0.211577	0.501
DDB_G0288947	http://dictybase.org/gene/DDB_G0288947	0.064354	0.251497	0.501
DDB_G0280477	http://dictybase.org/gene/DDB_G0280477	0.063986	0.051896	0.40183
uduA2	http://dictybase.org/gene/DDB_G0267726	0.063352	0.071856	0.4188
DDB_G0267742	http://dictybase.org/gene/DDB_G0267742	0.063272	0.061876	0.4113
DDB_G0271836	http://dictybase.org/gene/DDB_G0271836	0.06313	0.031936	0.36146
DDB_G0281967	http://dictybase.org/gene/DDB_G0281967	0.063125	0.121756	0.44577
DDB_G0273459	http://dictybase.org/gene/DDB_G0273459	0.062115	0.101796	0.42825
lvsG	http://dictybase.org/gene/DDB_G0268088	0.062005	0.191617	0.4923
sibE	http://dictybase.org/gene/DDB_G0288239	0.061546	0.051896	0.40183
arpF	http://dictybase.org/gene/DDB_G0287007	0.060529	0.081836	0.42244
helC	http://dictybase.org/gene/DDB_G0281553	0.060282	0.011976	0.27819
DDB_G0282263	http://dictybase.org/gene/DDB_G0282263	0.060095	0.021956	0.33597
lipA	http://dictybase.org/gene/DDB_G0279909	0.060046	0.161677	0.47244
DDB_G0290215	http://dictybase.org/gene/DDB_G0290215	0.059809	0.041916	0.38502
DDB_G0294629	http://dictybase.org/gene/DDB_G0294629	0.059465	0.041916	0.38502
DDB_G0273189	http://dictybase.org/gene/DDB_G0273189	0.058823	0.161677	0.47244
DDB_G0288931	http://dictybase.org/gene/DDB_G0288931	0.058454	0.031936	0.36146
gtpbp1	http://dictybase.org/gene/DDB_G0292538	0.0576	0.011976	0.27819
DDB_G0278333	http://dictybase.org/gene/DDB_G0278333	0.057324	0.101796	0.42825
DG1112	http://dictybase.org/gene/DDB_G0276463	0.057302	0.221557	0.501
DDB_G0281559	http://dictybase.org/gene/DDB_G0281559	0.057223	0.031936	0.36146
iliL	http://dictybase.org/gene/DDB_G0281853	0.057154	0.021956	0.33597
abcA1	http://dictybase.org/gene/DDB_G0291994	0.056796	0.161677	0.47244
DDB_G0292652	http://dictybase.org/gene/DDB_G0292652	0.056698	0.001996	0.11947
DDB_G0271348	http://dictybase.org/gene/DDB_G0271348	0.056648	0.111776	0.43735
DDB_G0268876	http://dictybase.org/gene/DDB_G0268876	0.055872	0.031936	0.36146
DDB_G0278915	http://dictybase.org/gene/DDB_G0278915	0.055791	0.011976	0.27819
DDB_G0288161	http://dictybase.org/gene/DDB_G0288161	0.055452	0.181637	0.48516
DDB_G0269608	http://dictybase.org/gene/DDB_G0269608	0.055443	0.021956	0.33597
surf1-1	http://dictybase.org/gene/DDB_G0272889	0.055402	0.091816	0.42518
DDB_G0281925	http://dictybase.org/gene/DDB_G0281925	0.05531	0.091816	0.42518
DDB_G0288987	http://dictybase.org/gene/DDB_G0288987	0.054883	0.151697	0.46692
keaA	http://dictybase.org/gene/DDB_G0271500	0.054055	0.161677	0.47244
adprh	http://dictybase.org/gene/DDB_G0289675	0.053216	0.041916	0.38502
DDB_G0288619	http://dictybase.org/gene/DDB_G0288619	0.053091	0.011976	0.27819
DDB_G0279573	http://dictybase.org/gene/DDB_G0279573	0.052883	0.051896	0.40183
samkB	http://dictybase.org/gene/DDB_G0284859	0.052756	0.131737	0.45281
fam21	http://dictybase.org/gene/DDB_G0276221	0.052597	0.151697	0.46692
gdt9	http://dictybase.org/gene/DDB_G0278879	0.052064	0.041916	0.38502
DDB_G0282463	http://dictybase.org/gene/DDB_G0282463	0.05206	0.011976	0.27819
dhx35	http://dictybase.org/gene/DDB_G0269306	0.05181	0.031936	0.36146
DDB_G0277937	http://dictybase.org/gene/DDB_G0277937	0.051695	0.031936	0.36146
DG1098	http://dictybase.org/gene/DDB_G0293192	0.050457	0.081836	0.42244
DDB_G0278613	http://dictybase.org/gene/DDB_G0278613	0.050241	0.071856	0.4188
DDB_G0273147	http://dictybase.org/gene/DDB_G0273147	0.050219	0.211577	0.501
DDB_G0272953	http://dictybase.org/gene/DDB_G0272953	0.050116	0.081836	0.42244
DDB_G0270300	http://dictybase.org/gene/DDB_G0270300	0.049913	0.071856	0.4188
ku80	http://dictybase.org/gene/DDB_G0286303	0.049514	0.091816	0.42518
DDB_G0287735	http://dictybase.org/gene/DDB_G0287735	0.049512	0.101796	0.42825
DDB_G0273837	http://dictybase.org/gene/DDB_G0273837	0.049473	0.141717	0.45985
DDB_G0285675	http://dictybase.org/gene/DDB_G0285675	0.049012	0.051896	0.40183
gloB1	http://dictybase.org/gene/DDB_G0285717	0.048787	0.061876	0.4113
DDB_G0276029	http://dictybase.org/gene/DDB_G0276029	0.048776	0.081836	0.42244
grlO	http://dictybase.org/gene/DDB_G0271688	0.048766	0.251497	0.501
nek2	http://dictybase.org/gene/DDB_G0270814	0.048682	0.061876	0.4113
DDB_G0279115	http://dictybase.org/gene/DDB_G0279115	0.048239	0.051896	0.40183
alg3	http://dictybase.org/gene/DDB_G0268238	0.048192	0.091816	0.42518
DDB_G0291722	http://dictybase.org/gene/DDB_G0291722	0.047751	0.021956	0.33597
DDB_G0278787	http://dictybase.org/gene/DDB_G0278787	0.047481	0.041916	0.38502
drnB	http://dictybase.org/gene/DDB_G0268410	0.047421	0.071856	0.4188
mhkC	http://dictybase.org/gene/DDB_G0290687	0.047284	0.101796	0.42825
jcdF	http://dictybase.org/gene/DDB_G0290869	0.047156	0.061876	0.4113
DDB_G0285261	http://dictybase.org/gene/DDB_G0285261	0.046884	0.061876	0.4113
DDB_G0280299	http://dictybase.org/gene/DDB_G0280299	0.046859	0.051896	0.40183
DDB_G0274177	http://dictybase.org/gene/DDB_G0274177	0.046656	0.071856	0.4188
rad51-1	http://dictybase.org/gene/DDB_G0273139	0.046463	0.041916	0.38502
DDB_G0272052	http://dictybase.org/gene/DDB_G0272052	0.046206	0.101796	0.42825
DDB_G0282959	http://dictybase.org/gene/DDB_G0282959	0.045759	0.201597	0.49834
DDB_G0275015	http://dictybase.org/gene/DDB_G0275015	0.045666	0.091816	0.42518
DDB_G0273137	http://dictybase.org/gene/DDB_G0273137	0.045067	0.091816	0.42518
piaA	http://dictybase.org/gene/DDB_G0277399	0.044939	0.211577	0.501
DDB_G0273031	http://dictybase.org/gene/DDB_G0273031	0.044847	0.081836	0.42244
DDB_G0273285	http://dictybase.org/gene/DDB_G0273285	0.044621	0.191617	0.4923
DDB_G0281819	http://dictybase.org/gene/DDB_G0281819	0.044513	0.061876	0.4113
DDB_G0288521	http://dictybase.org/gene/DDB_G0288521	0.044135	0.191617	0.4923
DDB_G0280583	http://dictybase.org/gene/DDB_G0280583	0.04391	0.081836	0.42244
irlB-2	http://dictybase.org/gene/DDB_G0273857	0.043788	0.041916	0.38502
sgkB	http://dictybase.org/gene/DDB_G0284545	0.043614	0.131737	0.45281
cyp508B1	http://dictybase.org/gene/DDB_G0282419	0.043422	0.091816	0.42518
adkB	http://dictybase.org/gene/DDB_G0292730	0.043279	0.091816	0.42518
DDB_G0282121	http://dictybase.org/gene/DDB_G0282121	0.042876	0.071856	0.4188
jcdI	http://dictybase.org/gene/DDB_G0270006	0.042777	0.171657	0.4795
DDB_G0281953	http://dictybase.org/gene/DDB_G0281953	0.042375	0.171657	0.4795
DDB_G0280993	http://dictybase.org/gene/DDB_G0280993	0.042209	0.221557	0.501
dcsA	http://dictybase.org/gene/DDB_G0269124	0.041168	0.221557	0.501
DDB_G0279263	http://dictybase.org/gene/DDB_G0279263	0.040595	0.141717	0.45985
smp3	http://dictybase.org/gene/DDB_G0291660	0.040586	0.021956	0.33597
mkcA	http://dictybase.org/gene/DDB_G0285427	0.040342	0.171657	0.4795
DDB_G0293856	http://dictybase.org/gene/DDB_G0293856	0.040261	0.051896	0.40183
DDB_G0285403	http://dictybase.org/gene/DDB_G0285403	0.039947	0.091816	0.42518
DDB_G0288219	http://dictybase.org/gene/DDB_G0288219	0.039748	0.061876	0.4113
DDB_G0289231	http://dictybase.org/gene/DDB_G0289231	0.039598	0.161677	0.47244
DDB_G0280235	http://dictybase.org/gene/DDB_G0280235	0.03941	0.201597	0.49834
dhcA	http://dictybase.org/gene/DDB_G0276355	0.039234	0.231537	0.501
tpsB	http://dictybase.org/gene/DDB_G0284975	0.039086	0.091816	0.42518
DDB_G0293762	http://dictybase.org/gene/DDB_G0293762	0.039079	0.111776	0.43735
abcC9	http://dictybase.org/gene/DDB_G0285165	0.03898	0.081836	0.42244
DDB_G0274025	http://dictybase.org/gene/DDB_G0274025	0.038774	0.051896	0.40183
DDB_G0285609	http://dictybase.org/gene/DDB_G0285609	0.038769	0.131737	0.45281
rgaA	http://dictybase.org/gene/DDB_G0287585	0.038664	0.201597	0.49834
DDB_G0288943	http://dictybase.org/gene/DDB_G0288943	0.03865	0.101796	0.42825
DDB_G0279759	http://dictybase.org/gene/DDB_G0279759	0.038564	0.081836	0.42244
DDB_G0274693	http://dictybase.org/gene/DDB_G0274693	0.038534	0.041916	0.38502
DDB_G0290527	http://dictybase.org/gene/DDB_G0290527	0.038401	0.051896	0.40183
yipf1	http://dictybase.org/gene/DDB_G0281587	0.038374	0.321357	0.501
DDB_G0278177	http://dictybase.org/gene/DDB_G0278177	0.038086	0.101796	0.42825
xpo5	http://dictybase.org/gene/DDB_G0284379	0.037905	0.191617	0.4923
DDB_G0270640	http://dictybase.org/gene/DDB_G0270640	0.037704	0.131737	0.45281
plbG	http://dictybase.org/gene/DDB_G0267392	0.036958	0.231537	0.501
DDB_G0287083	http://dictybase.org/gene/DDB_G0287083	0.036806	0.081836	0.42244
chtB	http://dictybase.org/gene/DDB_G0290617	0.036794	0.211577	0.501
ap2s1	http://dictybase.org/gene/DDB_G0289721	0.036223	0.291417	0.501
phdA	http://dictybase.org/gene/DDB_G0285845	0.036202	0.201597	0.49834
DDB_G0289285	http://dictybase.org/gene/DDB_G0289285	0.036048	0.211577	0.501
DDB_G0278629	http://dictybase.org/gene/DDB_G0278629	0.035624	0.101796	0.42825
DDB_G0279939	http://dictybase.org/gene/DDB_G0279939	0.035618	0.061876	0.4113
adprt3	http://dictybase.org/gene/DDB_G0291788	0.035508	0.281437	0.501
DDB_G0276841	http://dictybase.org/gene/DDB_G0276841	0.035223	0.041916	0.38502
DDB_G0268570	http://dictybase.org/gene/DDB_G0268570	0.035158	0.061876	0.4113
DDB_G0285803	http://dictybase.org/gene/DDB_G0285803	0.035058	0.171657	0.4795
DDB_G0270048	http://dictybase.org/gene/DDB_G0270048	0.034893	0.091816	0.42518
gpi	http://dictybase.org/gene/DDB_G0283673	0.034824	0.181637	0.48516
tom7	http://dictybase.org/gene/DDB_G0282897	0.034763	0.261477	0.501
DDB_G0281843	http://dictybase.org/gene/DDB_G0281843	0.034707	0.091816	0.42518
usp12	http://dictybase.org/gene/DDB_G0290453	0.034602	0.201597	0.49834
morg1	http://dictybase.org/gene/DDB_G0289711	0.034453	0.171657	0.4795
DDB_G0273573	http://dictybase.org/gene/DDB_G0273573	0.034202	0.141717	0.45985
DDB_G0283351	http://dictybase.org/gene/DDB_G0283351	0.034153	0.121756	0.44577
DDB_G0268384	http://dictybase.org/gene/DDB_G0268384	0.033822	0.251497	0.501
pikG	http://dictybase.org/gene/DDB_G0282625	0.033793	0.231537	0.501
DDB_G0283347	http://dictybase.org/gene/DDB_G0283347	0.033725	0.081836	0.42244
sigD	http://dictybase.org/gene/DDB_G0267474	0.033611	0.161677	0.47244
DDB_G0285699	http://dictybase.org/gene/DDB_G0285699	0.03359	0.111776	0.43735
DDB_G0275005	http://dictybase.org/gene/DDB_G0275005	0.033387	0.141717	0.45985
DDB_G0272380	http://dictybase.org/gene/DDB_G0272380	0.03293	0.241517	0.501
DDB_G0288459	http://dictybase.org/gene/DDB_G0288459	0.032787	0.081836	0.42244
DDB_G0282991	http://dictybase.org/gene/DDB_G0282991	0.03276	0.161677	0.47244
myoI	http://dictybase.org/gene/DDB_G0274455	0.032174	0.161677	0.47244
DDB_G0294557	http://dictybase.org/gene/DDB_G0294557	0.031849	0.181637	0.48516
sibD	http://dictybase.org/gene/DDB_G0288197	0.031849	0.201597	0.49834
DDB_G0273201	http://dictybase.org/gene/DDB_G0273201	0.031645	0.161677	0.47244
pkd2	http://dictybase.org/gene/DDB_G0272999	0.031618	0.171657	0.4795
DDB_G0267686	http://dictybase.org/gene/DDB_G0267686	0.031574	0.161677	0.47244
DDB_G0271084	http://dictybase.org/gene/DDB_G0271084	0.031398	0.261477	0.501
DDB_G0293590	http://dictybase.org/gene/DDB_G0293590	0.031347	0.111776	0.43735
DDB_G0273515	http://dictybase.org/gene/DDB_G0273515	0.031306	0.111776	0.43735
DDB_G0271280	http://dictybase.org/gene/DDB_G0271280	0.030699	0.091816	0.42518
DDB_G0292302	http://dictybase.org/gene/DDB_G0292302	0.030665	0.141717	0.45985
DDB_G0278835	http://dictybase.org/gene/DDB_G0278835	0.030569	0.071856	0.4188
DDB_G0269796_ps	http://dictybase.org/gene/DDB_G0269796	0.0303	0.081836	0.42244
DDB_G0279291	http://dictybase.org/gene/DDB_G0279291	0.029923	0.181637	0.48516
DDB_G0279597	http://dictybase.org/gene/DDB_G0279597	0.029813	0.081836	0.42244
DDB_G0274481	http://dictybase.org/gene/DDB_G0274481	0.029667	0.151697	0.46692
xrn1	http://dictybase.org/gene/DDB_G0276137	0.029598	0.161677	0.47244
DDB_G0284625	http://dictybase.org/gene/DDB_G0284625	0.029572	0.281437	0.501
DDB_G0291632	http://dictybase.org/gene/DDB_G0291632	0.029562	0.201597	0.49834
adprt1B	http://dictybase.org/gene/DDB_G0279195	0.029465	0.101796	0.42825
DDB_G0277355	http://dictybase.org/gene/DDB_G0277355	0.029371	0.081836	0.42244
DDB_G0268806_ps	http://dictybase.org/gene/DDB_G0268806	0.029233	0.171657	0.4795
DDB_G0278585	http://dictybase.org/gene/DDB_G0278585	0.029154	0.191617	0.4923
DDB_G0274653	http://dictybase.org/gene/DDB_G0274653	0.029096	0.171657	0.4795
DDB_G0273617	http://dictybase.org/gene/DDB_G0273617	0.028611	0.001996	0.11947
DDB_G0288695	http://dictybase.org/gene/DDB_G0288695	0.028563	0.081836	0.42244
fhkB	http://dictybase.org/gene/DDB_G0280599	0.028262	0.151697	0.46692
gxcJJ	http://dictybase.org/gene/DDB_G0275679	0.028172	0.151697	0.46692
DDB_G0273597	http://dictybase.org/gene/DDB_G0273597	0.028021	0.131737	0.45281
hbx12	http://dictybase.org/gene/DDB_G0286733	0.027908	0.181637	0.48516
DDB_G0281809	http://dictybase.org/gene/DDB_G0281809	0.027881	0.231537	0.501
pakG	http://dictybase.org/gene/DDB_G0282891	0.027858	0.191617	0.4923
iliE-2	http://dictybase.org/gene/DDB_G0273915	0.027613	0.081836	0.42244
DDB_G0292094	http://dictybase.org/gene/DDB_G0292094	0.027173	0.151697	0.46692
DDB_G0269380	http://dictybase.org/gene/DDB_G0269380	0.02688	0.331337	0.501
DDB_G0275795	http://dictybase.org/gene/DDB_G0275795	0.026653	0.311377	0.501
DDB_G0285499	http://dictybase.org/gene/DDB_G0285499	0.026589	0.101796	0.42825
DDB_G0285735	http://dictybase.org/gene/DDB_G0285735	0.026403	0.171657	0.4795
elp4	http://dictybase.org/gene/DDB_G0278783	0.026387	0.201597	0.49834
DDB_G0274665_ps	http://dictybase.org/gene/DDB_G0274665	0.026101	0.231537	0.501
DDB_G0286817	http://dictybase.org/gene/DDB_G0286817	0.025964	0.261477	0.501
DDB_G0281091	http://dictybase.org/gene/DDB_G0281091	0.025807	0.201597	0.49834
DDB_G0292028	http://dictybase.org/gene/DDB_G0292028	0.025761	0.111776	0.43735
DDB_G0282971	http://dictybase.org/gene/DDB_G0282971	0.025637	0.311377	0.501
DDB_G0280383	http://dictybase.org/gene/DDB_G0280383	0.025573	0.211577	0.501
bopA	http://dictybase.org/gene/DDB_G0270830	0.025415	0.201597	0.49834
DDB_G0268232	http://dictybase.org/gene/DDB_G0268232	0.025244	0.121756	0.44577
DDB_G0289863	http://dictybase.org/gene/DDB_G0289863	0.025163	0.151697	0.46692
DDB_G0282597	http://dictybase.org/gene/DDB_G0282597	0.02513	0.231537	0.501
gxcZ	http://dictybase.org/gene/DDB_G0293928	0.024909	0.211577	0.501
DDB_G0285329	http://dictybase.org/gene/DDB_G0285329	0.024828	0.231537	0.501
DDB_G0291992	http://dictybase.org/gene/DDB_G0291992	0.024736	0.291417	0.501
psiQ	http://dictybase.org/gene/DDB_G0293288	0.024727	0.201597	0.49834
DDB_G0285605	http://dictybase.org/gene/DDB_G0285605	0.024652	0.061876	0.4113
sir2B	http://dictybase.org/gene/DDB_G0286671	0.024038	0.101796	0.42825
DDB_G0278827	http://dictybase.org/gene/DDB_G0278827	0.023976	0.231537	0.501
amdA	http://dictybase.org/gene/DDB_G0292266	0.023948	0.151697	0.46692
DDB_G0287931	http://dictybase.org/gene/DDB_G0287931	0.023906	0.241517	0.501
DDB_G0268386	http://dictybase.org/gene/DDB_G0268386	0.023807	0.191617	0.4923
tpp1	http://dictybase.org/gene/DDB_G0269914	0.023585	0.261477	0.501
dnaja1	http://dictybase.org/gene/DDB_G0291568	0.023145	0.311377	0.501
DDB_G0289629	http://dictybase.org/gene/DDB_G0289629	0.023107	0.021956	0.33597
pelo	http://dictybase.org/gene/DDB_G0280447	0.02306	0.271457	0.501
rgfA	http://dictybase.org/gene/DDB_G0272038	0.022935	0.311377	0.501
DDB_G0288007	http://dictybase.org/gene/DDB_G0288007	0.022934	0.111776	0.43735
nagB1	http://dictybase.org/gene/DDB_G0286195	0.022871	0.241517	0.501
sibB	http://dictybase.org/gene/DDB_G0288103	0.022756	0.131737	0.45281
DDB_G0276277	http://dictybase.org/gene/DDB_G0276277	0.022574	0.161677	0.47244
DDB_G0287723	http://dictybase.org/gene/DDB_G0287723	0.022517	0.161677	0.47244
tipD	http://dictybase.org/gene/DDB_G0275323	0.022191	0.191617	0.4923
DDB_G0278677	http://dictybase.org/gene/DDB_G0278677	0.021959	0.231537	0.501
DDB_G0287927	http://dictybase.org/gene/DDB_G0287927	0.021875	0.191617	0.4923
acaA	http://dictybase.org/gene/DDB_G0281545	0.021753	0.281437	0.501
DDB_G0305538	http://dictybase.org/gene/DDB_G0305538	0.021407	0.221557	0.501
psaA	http://dictybase.org/gene/DDB_G0270994	0.021407	0.121756	0.44577
vps13F	http://dictybase.org/gene/DDB_G0287055	0.021017	0.331337	0.501
DDB_G0292098	http://dictybase.org/gene/DDB_G0292098	0.021014	0.111776	0.43735
DDB_G0275747	http://dictybase.org/gene/DDB_G0275747	0.020738	0.141717	0.45985
DDB_G0283295	http://dictybase.org/gene/DDB_G0283295	0.020586	0.291417	0.501
sibA	http://dictybase.org/gene/DDB_G0287363	0.020097	0.131737	0.45281
DDB_G0278919	http://dictybase.org/gene/DDB_G0278919	0.020044	0.311377	0.501
DDB_G0268902	http://dictybase.org/gene/DDB_G0268902	0.019955	0.261477	0.501
DDB_G0277661	http://dictybase.org/gene/DDB_G0277661	0.019654	0.291417	0.501
DDB_G0273451	http://dictybase.org/gene/DDB_G0273451	0.019613	0.271457	0.501
DDB_G0286091	http://dictybase.org/gene/DDB_G0286091	0.019553	0.291417	0.501
DDB_G0278761	http://dictybase.org/gene/DDB_G0278761	0.019417	0.281437	0.501
DDB_G0275671	http://dictybase.org/gene/DDB_G0275671	0.019374	0.271457	0.501
DDB_G0293078	http://dictybase.org/gene/DDB_G0293078	0.018893	0.231537	0.501
DDB_G0284899	http://dictybase.org/gene/DDB_G0284899	0.01876	0.331337	0.501
DDB_G0292132	http://dictybase.org/gene/DDB_G0292132	0.018733	0.191617	0.4923
surf1-2	http://dictybase.org/gene/DDB_G0274001	0.018661	0.211577	0.501
DDB_G0279163	http://dictybase.org/gene/DDB_G0279163	0.018404	0.251497	0.501
DDB_G0288963	http://dictybase.org/gene/DDB_G0288963	0.018278	0.221557	0.501
DDB_G0268428	http://dictybase.org/gene/DDB_G0268428	0.018142	0.141717	0.45985
DDB_G0293730	http://dictybase.org/gene/DDB_G0293730	0.018012	0.221557	0.501
cfr_ps2	http://dictybase.org/gene/DDB_G0290269	0.017935	0.101796	0.42825
sigE	http://dictybase.org/gene/DDB_G0277921	0.017926	0.181637	0.48516
DDB_G0270872_ps	http://dictybase.org/gene/DDB_G0270872	0.017901	0.281437	0.501
DDB_G0276263	http://dictybase.org/gene/DDB_G0276263	0.017825	0.241517	0.501
DDB_G0270724_ps	http://dictybase.org/gene/DDB_G0270724	0.017817	0.201597	0.49834
DDB_G0276497	http://dictybase.org/gene/DDB_G0276497	0.01728	0.231537	0.501
DDB_G0268808	http://dictybase.org/gene/DDB_G0268808	0.017158	0.251497	0.501
DDB_G0292756	http://dictybase.org/gene/DDB_G0292756	0.01713	0.281437	0.501
DDB_G0293550	http://dictybase.org/gene/DDB_G0293550	0.017076	0.161677	0.47244
xacC	http://dictybase.org/gene/DDB_G0285391	0.016927	0.201597	0.49834
DDB_G0273547	http://dictybase.org/gene/DDB_G0273547	0.016883	0.141717	0.45985
DDB_G0273745	http://dictybase.org/gene/DDB_G0273745	0.016794	0.251497	0.501
yelA	http://dictybase.org/gene/DDB_G0280047	0.01674	0.291417	0.501
DDB_G0290471	http://dictybase.org/gene/DDB_G0290471	0.016727	0.221557	0.501
DDB_G0292988	http://dictybase.org/gene/DDB_G0292988	0.016655	0.261477	0.501
yakA	http://dictybase.org/gene/DDB_G0283605	0.016553	0.211577	0.501
DDB_G0281349_ps	http://dictybase.org/gene/DDB_G0281349	0.016469	0.301397	0.501
tgrS1	http://dictybase.org/gene/DDB_G0271598	0.016184	0.221557	0.501
DDB_G0272108	http://dictybase.org/gene/DDB_G0272108	0.01618	0.311377	0.501
DDB_G0287621	http://dictybase.org/gene/DDB_G0287621	0.016172	0.181637	0.48516
malA	http://dictybase.org/gene/DDB_G0272524	0.015791	0.151697	0.46692
rpa43	http://dictybase.org/gene/DDB_G0268198	0.015521	0.211577	0.501
DDB_G0270506	http://dictybase.org/gene/DDB_G0270506	0.015472	0.261477	0.501
tipA	http://dictybase.org/gene/DDB_G0281561	0.015401	0.241517	0.501
DDB_G0278143	http://dictybase.org/gene/DDB_G0278143	0.015285	0.241517	0.501
usp39	http://dictybase.org/gene/DDB_G0278929	0.015264	0.351297	0.501
DDB_G0286177_ps	http://dictybase.org/gene/DDB_G0286177	0.015242	0.271457	0.501
ppan	http://dictybase.org/gene/DDB_G0285515	0.015221	0.141717	0.45985
cofD-1	http://dictybase.org/gene/DDB_G0272646	0.015107	0.301397	0.501
gbpC	http://dictybase.org/gene/DDB_G0291079	0.014882	0.171657	0.4795
epnA_ps1	http://dictybase.org/gene/DDB_G0271978	0.014453	0.261477	0.501
ndm	http://dictybase.org/gene/DDB_G0272368	0.014448	0.431138	0.501
DDB_G0273633	http://dictybase.org/gene/DDB_G0273633	0.014267	0.081836	0.42244
chtC	http://dictybase.org/gene/DDB_G0290959	0.013898	0.271457	0.501
manF	http://dictybase.org/gene/DDB_G0287231	0.013631	0.261477	0.501
DDB_G0287167	http://dictybase.org/gene/DDB_G0287167	0.013328	0.281437	0.501
dhkA	http://dictybase.org/gene/DDB_G0280961	0.013314	0.321357	0.501
clcD	http://dictybase.org/gene/DDB_G0278639	0.013166	0.301397	0.501
DDB_G0286827_ps	http://dictybase.org/gene/DDB_G0286827	0.013089	0.181637	0.48516
fuk	http://dictybase.org/gene/DDB_G0269678	0.013086	0.271457	0.501
DDB_G0272370	http://dictybase.org/gene/DDB_G0272370	0.013077	0.351297	0.501
DDB_G0270350_ps	http://dictybase.org/gene/DDB_G0270350	0.013028	0.361277	0.501
DDB_G0276551	http://dictybase.org/gene/DDB_G0276551	0.01284	0.231537	0.501
DG1122	http://dictybase.org/gene/DDB_G0277397	0.012743	0.331337	0.501
DDB_G0273727	http://dictybase.org/gene/DDB_G0273727	0.012727	0.121756	0.44577
DDB_G0286309	http://dictybase.org/gene/DDB_G0286309	0.012031	0.281437	0.501
DDB_G0276285	http://dictybase.org/gene/DDB_G0276285	0.011977	0.271457	0.501
DDB_G0279653	http://dictybase.org/gene/DDB_G0279653	0.011973	0.341317	0.501
DDB_G0281447	http://dictybase.org/gene/DDB_G0281447	0.011765	0.221557	0.501
DDB_G0273985	http://dictybase.org/gene/DDB_G0273985	0.01153	0.241517	0.501
pks26	http://dictybase.org/gene/DDB_G0288457	0.011337	0.211577	0.501
atg12	http://dictybase.org/gene/DDB_G0282929	0.011266	0.391218	0.501
DDB_G0289627	http://dictybase.org/gene/DDB_G0289627	0.011219	0.291417	0.501
rbrA	http://dictybase.org/gene/DDB_G0286961	0.011103	0.321357	0.501
DDB_G0276251	http://dictybase.org/gene/DDB_G0276251	0.011059	0.281437	0.501
DDB_G0284741	http://dictybase.org/gene/DDB_G0284741	0.010778	0.221557	0.501
gacR	http://dictybase.org/gene/DDB_G0278755	0.01069	0.331337	0.501
DDB_G0284227	http://dictybase.org/gene/DDB_G0284227	0.010579	0.301397	0.501
DG1105	http://dictybase.org/gene/DDB_G0277843	0.010513	0.291417	0.501
DDB_G0281589	http://dictybase.org/gene/DDB_G0281589	0.010347	0.421158	0.501
regA	http://dictybase.org/gene/DDB_G0284331	0.010083	0.341317	0.501
DDB_G0281767	http://dictybase.org/gene/DDB_G0281767	0.009873	0.241517	0.501
DDB_G0348834	http://dictybase.org/gene/DDB_G0348834	0.009435	0.301397	0.501
DDB_G0267526	http://dictybase.org/gene/DDB_G0267526	0.009408	0.261477	0.501
mkcB	http://dictybase.org/gene/DDB_G0290723	0.009162	0.251497	0.501
aslA-2	http://dictybase.org/gene/DDB_G0273713	0.008842	0.171657	0.4795
gxcA	http://dictybase.org/gene/DDB_G0277987	0.008835	0.281437	0.501
DDB_G0270652	http://dictybase.org/gene/DDB_G0270652	0.008833	0.191617	0.4923
acbd6	http://dictybase.org/gene/DDB_G0290237	0.008534	0.311377	0.501
DDB_G0269430	http://dictybase.org/gene/DDB_G0269430	0.008271	0.251497	0.501
DDB_G0349321	http://dictybase.org/gene/DDB_G0349321	0.00821	0.261477	0.501
DDB_G0267494	http://dictybase.org/gene/DDB_G0267494	0.007907	0.361277	0.501
fnkE	http://dictybase.org/gene/DDB_G0275879	0.007904	0.351297	0.501
act34_ps	http://dictybase.org/gene/DDB_G0272446	0.007731	0.351297	0.501
DDB_G0293300	http://dictybase.org/gene/DDB_G0293300	0.007725	0.281437	0.501
tgrO3	http://dictybase.org/gene/DDB_G0268304	0.007526	0.211577	0.501
DDB_G0282555	http://dictybase.org/gene/DDB_G0282555	0.007511	0.261477	0.501
DDB_G0275937	http://dictybase.org/gene/DDB_G0275937	0.007277	0.251497	0.501
DDB_G0290947	http://dictybase.org/gene/DDB_G0290947	0.007246	0.321357	0.501
arpE	http://dictybase.org/gene/DDB_G0291728	0.006974	0.431138	0.501
DDB_G0293934	http://dictybase.org/gene/DDB_G0293934	0.006955	0.391218	0.501
DDB_G0272807	http://dictybase.org/gene/DDB_G0272807	0.006928	0.321357	0.501
DDB_G0291798	http://dictybase.org/gene/DDB_G0291798	0.006439	0.301397	0.501
DDB_G0275855	http://dictybase.org/gene/DDB_G0275855	0.006326	0.351297	0.501
DDB_G0268314	http://dictybase.org/gene/DDB_G0268314	0.006138	0.351297	0.501
DDB_G0268968	http://dictybase.org/gene/DDB_G0268968	0.006064	0.321357	0.501
DDB_G0281785	http://dictybase.org/gene/DDB_G0281785	0.005762	0.391218	0.501
DDB_G0284825	http://dictybase.org/gene/DDB_G0284825	0.005718	0.421158	0.501
DDB_G0267496	http://dictybase.org/gene/DDB_G0267496	0.005506	0.241517	0.501
ctrA	http://dictybase.org/gene/DDB_G0291227	0.005458	0.271457	0.501
DDB_G0349499	http://dictybase.org/gene/DDB_G0349499	0.005456	0.311377	0.501
DDB_G0278087_ps	http://dictybase.org/gene/DDB_G0278087	0.005173	0.321357	0.501
DDB_G0292920	http://dictybase.org/gene/DDB_G0292920	0.004982	0.371257	0.501
DDB_G0274043	http://dictybase.org/gene/DDB_G0274043	0.004751	0.241517	0.501
DDB_G0267768	http://dictybase.org/gene/DDB_G0267768	0.004686	0.171657	0.4795
comB	http://dictybase.org/gene/DDB_G0281825	0.004531	0.361277	0.501
DDB_G0267958	http://dictybase.org/gene/DDB_G0267958	0.004526	0.431138	0.501
DDB_G0272474	http://dictybase.org/gene/DDB_G0272474	0.004495	0.311377	0.501
migA	http://dictybase.org/gene/DDB_G0283263	0.00432	0.361277	0.501
DDB_G0274487	http://dictybase.org/gene/DDB_G0274487	0.004263	0.411178	0.501
DDB_G0281541	http://dictybase.org/gene/DDB_G0281541	0.004018	0.381238	0.501
DDB_G0284481	http://dictybase.org/gene/DDB_G0284481	0.003989	0.321357	0.501
DDB_G0289517	http://dictybase.org/gene/DDB_G0289517	0.003973	0.391218	0.501
DDB_G0273815	http://dictybase.org/gene/DDB_G0273815	0.00396	0.141717	0.45985
iplA	http://dictybase.org/gene/DDB_G0292564	0.0039	0.391218	0.501
DDB_G0273809	http://dictybase.org/gene/DDB_G0273809	0.003189	0.241517	0.501
DDB_G0284059	http://dictybase.org/gene/DDB_G0284059	0.003093	0.381238	0.501
DDB_G0273949	http://dictybase.org/gene/DDB_G0273949	0.002936	0.301397	0.501
cofD-2	http://dictybase.org/gene/DDB_G0274057	0.002763	0.331337	0.501
DDB_G0273101	http://dictybase.org/gene/DDB_G0273101	0.002755	0.401198	0.501
suox	http://dictybase.org/gene/DDB_G0278893	0.002586	0.321357	0.501
DDB_G0290697	http://dictybase.org/gene/DDB_G0290697	0.00255	0.321357	0.501
DDB_G0271468	http://dictybase.org/gene/DDB_G0271468	0.002414	0.341317	0.501
DDB_G0293302	http://dictybase.org/gene/DDB_G0293302	0.002394	0.221557	0.501
tgrJ1	http://dictybase.org/gene/DDB_G0271556	0.002311	0.381238	0.501
pncA	http://dictybase.org/gene/DDB_G0293618	0.002271	0.371257	0.501
DG1124	http://dictybase.org/gene/DDB_G0274577	0.002187	0.351297	0.501
DDB_G0283759	http://dictybase.org/gene/DDB_G0283759	0.002091	0.341317	0.501
DDB_G0289355	http://dictybase.org/gene/DDB_G0289355	0.001969	0.261477	0.501
vps13l	http://dictybase.org/gene/DDB_G0277219	0.00195	0.401198	0.501
vps13D	http://dictybase.org/gene/DDB_G0286545	0.001743	0.381238	0.501
snpC	http://dictybase.org/gene/DDB_G0269186	0.001512	0.491018	0.501
dscA-2	http://dictybase.org/gene/DDB_G0273919	0.000968	0.361277	0.501
irlB-1	http://dictybase.org/gene/DDB_G0273333	0.000899	0.331337	0.501
DDB_G0293612	http://dictybase.org/gene/DDB_G0293612	0.000735	0.431138	0.501
dhkJ	http://dictybase.org/gene/DDB_G0277883	0.000727	0.331337	0.501
comF-2	http://dictybase.org/gene/DDB_G0273669	0.000644	0.311377	0.501
DDB_G0294555	http://dictybase.org/gene/DDB_G0294555	8.8e-05	0.411178	0.501
DDB_G0273831	http://dictybase.org/gene/DDB_G0273831	-8.1e-05	0.341317	0.501
DDB_G0269452	http://dictybase.org/gene/DDB_G0269452	-0.000293	0.251497	0.501
pkaR	http://dictybase.org/gene/DDB_G0279413	-0.00041	0.401198	0.501
DDB_G0271248	http://dictybase.org/gene/DDB_G0271248	-0.00064	0.391218	0.501
dhkL	http://dictybase.org/gene/DDB_G0282927	-0.000675	0.381238	0.501
DDB_G0289903	http://dictybase.org/gene/DDB_G0289903	-0.000797	0.351297	0.501
DDB_G0282495	http://dictybase.org/gene/DDB_G0282495	-0.000822	0.401198	0.501
fia	http://dictybase.org/gene/DDB_G0284389	-0.000906	0.351297	0.501
comF-1	http://dictybase.org/gene/DDB_G0273257	-0.001551	0.331337	0.501
dagA	http://dictybase.org/gene/DDB_G0285161	-0.001644	0.371257	0.501
DDB_G0283585	http://dictybase.org/gene/DDB_G0283585	-0.001647	0.361277	0.501
DDB_G0278771	http://dictybase.org/gene/DDB_G0278771	-0.001668	0.381238	0.501
pgtD	http://dictybase.org/gene/DDB_G0278731	-0.001727	0.381238	0.501
DDB_G0290419	http://dictybase.org/gene/DDB_G0290419	-0.001834	0.331337	0.501
DDB_G0267800	http://dictybase.org/gene/DDB_G0267800	-0.002449	0.421158	0.501
DDB_G0273595	http://dictybase.org/gene/DDB_G0273595	-0.002549	0.361277	0.501
DDB_G0277169	http://dictybase.org/gene/DDB_G0277169	-0.002632	0.201597	0.49834
abcG12	http://dictybase.org/gene/DDB_G0274115	-0.002692	0.271457	0.501
DDB_G0275813	http://dictybase.org/gene/DDB_G0275813	-0.002739	0.411178	0.501
DDB_G0271962	http://dictybase.org/gene/DDB_G0271962	-0.002836	0.451098	0.501
docA	http://dictybase.org/gene/DDB_G0291974	-0.002868	0.401198	0.501
abcH3	http://dictybase.org/gene/DDB_G0275697	-0.002912	0.421158	0.501
DDB_G0284269	http://dictybase.org/gene/DDB_G0284269	-0.002975	0.291417	0.501
rad51-2	http://dictybase.org/gene/DDB_G0273611	-0.00302	0.361277	0.501
DDB_G0280581	http://dictybase.org/gene/DDB_G0280581	-0.003037	0.331337	0.501
rckA	http://dictybase.org/gene/DDB_G0278737	-0.003108	0.381238	0.501
mybP	http://dictybase.org/gene/DDB_G0270560	-0.00314	0.421158	0.501
DDB_G0284523	http://dictybase.org/gene/DDB_G0284523	-0.003181	0.351297	0.501
DDB_G0272340	http://dictybase.org/gene/DDB_G0272340	-0.003237	0.301397	0.501
msh3	http://dictybase.org/gene/DDB_G0281683	-0.00355	0.451098	0.501
ugt52	http://dictybase.org/gene/DDB_G0288655	-0.003818	0.441118	0.501
DDB_G0277171	http://dictybase.org/gene/DDB_G0277171	-0.003914	0.401198	0.501
fbxA	http://dictybase.org/gene/DDB_G0276887	-0.004027	0.441118	0.501
iliQ	http://dictybase.org/gene/DDB_G0292926	-0.00431	0.411178	0.501
DDB_G0283373	http://dictybase.org/gene/DDB_G0283373	-0.004441	0.421158	0.501
DDB_G0286279	http://dictybase.org/gene/DDB_G0286279	-0.004453	0.441118	0.501
DDB_G0277419	http://dictybase.org/gene/DDB_G0277419	-0.004575	0.451098	0.501
DDB_G0286373	http://dictybase.org/gene/DDB_G0286373	-0.004607	0.371257	0.501
DDB_G0271212	http://dictybase.org/gene/DDB_G0271212	-0.004731	0.311377	0.501
glpV	http://dictybase.org/gene/DDB_G0281383	-0.004818	0.381238	0.501
DDB_G0281059	http://dictybase.org/gene/DDB_G0281059	-0.004946	0.231537	0.501
DDB_G0289363	http://dictybase.org/gene/DDB_G0289363	-0.00503	0.331337	0.501
DDB_G0278359	http://dictybase.org/gene/DDB_G0278359	-0.005044	0.391218	0.501
DDB_G0281537	http://dictybase.org/gene/DDB_G0281537	-0.005348	0.441118	0.501
DDB_G0271532	http://dictybase.org/gene/DDB_G0271532	-0.005422	0.441118	0.501
DDB_G0270772	http://dictybase.org/gene/DDB_G0270772	-0.005705	0.401198	0.501
wimA	http://dictybase.org/gene/DDB_G0269198	-0.005763	0.331337	0.501
DDB_G0270190	http://dictybase.org/gene/DDB_G0270190	-0.00665	0.401198	0.501
DDB_G0285153	http://dictybase.org/gene/DDB_G0285153	-0.006652	0.331337	0.501
DDB_G0276509	http://dictybase.org/gene/DDB_G0276509	-0.0067	0.411178	0.501
myoJ	http://dictybase.org/gene/DDB_G0272112	-0.006808	0.461078	0.501
splA	http://dictybase.org/gene/DDB_G0283385	-0.006891	0.451098	0.501
DDB_G0288595	http://dictybase.org/gene/DDB_G0288595	-0.006914	0.401198	0.501
DDB_G0277777	http://dictybase.org/gene/DDB_G0277777	-0.007361	0.401198	0.501
DDB_G0288121	http://dictybase.org/gene/DDB_G0288121	-0.007492	0.461078	0.501
DDB_G0282139	http://dictybase.org/gene/DDB_G0282139	-0.007495	0.461078	0.501
DDB_G0290835	http://dictybase.org/gene/DDB_G0290835	-0.007591	0.471058	0.501
DDB_G0291418	http://dictybase.org/gene/DDB_G0291418	-0.007689	0.411178	0.501
DDB_G0280333	http://dictybase.org/gene/DDB_G0280333	-0.007833	0.431138	0.501
msh5	http://dictybase.org/gene/DDB_G0284747	-0.008022	0.451098	0.501
DDB_G0286129	http://dictybase.org/gene/DDB_G0286129	-0.008037	0.471058	0.501
vps13E	http://dictybase.org/gene/DDB_G0268886	-0.00808	0.381238	0.501
DDB_G0279671	http://dictybase.org/gene/DDB_G0279671	-0.008192	0.421158	0.501
DDB_G0279971	http://dictybase.org/gene/DDB_G0279971	-0.008255	0.451098	0.501
DDB_G0272540	http://dictybase.org/gene/DDB_G0272540	-0.008309	0.481038	0.501
DDB_G0282945	http://dictybase.org/gene/DDB_G0282945	-0.008319	0.301397	0.501
DDB_G0282521	http://dictybase.org/gene/DDB_G0282521	-0.008362	0.441118	0.501
DDB_G0292462	http://dictybase.org/gene/DDB_G0292462	-0.008512	0.291417	0.501
DDB_G0291812	http://dictybase.org/gene/DDB_G0291812	-0.008558	0.401198	0.501
tgrN1	http://dictybase.org/gene/DDB_G0272736	-0.008613	0.401198	0.501
DDB_G0290685	http://dictybase.org/gene/DDB_G0290685	-0.00903	0.331337	0.501
DDB_G0284387	http://dictybase.org/gene/DDB_G0284387	-0.009078	0.471058	0.501
DDB_G0292054	http://dictybase.org/gene/DDB_G0292054	-0.00912	0.441118	0.501
DDB_G0277707	http://dictybase.org/gene/DDB_G0277707	-0.009176	0.441118	0.501
DDB_G0270330	http://dictybase.org/gene/DDB_G0270330	-0.009214	0.331337	0.501
gacT	http://dictybase.org/gene/DDB_G0285163	-0.009436	0.491018	0.501
DDB_G0283215	http://dictybase.org/gene/DDB_G0283215	-0.009451	0.371257	0.501
DDB_G0273419	http://dictybase.org/gene/DDB_G0273419	-0.009525	0.441118	0.501
rcdII	http://dictybase.org/gene/DDB_G0284041	-0.009546	0.461078	0.501
DDB_G0275871	http://dictybase.org/gene/DDB_G0275871	-0.009617	0.441118	0.501
DG1037	http://dictybase.org/gene/DDB_G0287925	-0.009732	0.461078	0.501
DDB_G0272096	http://dictybase.org/gene/DDB_G0272096	-0.010037	0.391218	0.501
tipB	http://dictybase.org/gene/DDB_G0276333	-0.01007	0.451098	0.501
rhgB	http://dictybase.org/gene/DDB_G0280059	-0.010114	0.481038	0.501
DDB_G0292148	http://dictybase.org/gene/DDB_G0292148	-0.010321	0.461078	0.501
DDB_G0269546	http://dictybase.org/gene/DDB_G0269546	-0.010545	0.481038	0.501
mkpA	http://dictybase.org/gene/DDB_G0288249	-0.010587	0.391218	0.501
DDB_G0269128	http://dictybase.org/gene/DDB_G0269128	-0.010817	0.401198	0.501
DDB_G0274879	http://dictybase.org/gene/DDB_G0274879	-0.010898	0.431138	0.501
DDB_G0277253	http://dictybase.org/gene/DDB_G0277253	-0.011025	0.451098	0.501
DDB_G0291682_ps	http://dictybase.org/gene/DDB_G0291682	-0.011071	0.491018	0.501
DDB_G0293948	http://dictybase.org/gene/DDB_G0293948	-0.011333	0.421158	0.501
DDB_G0276559	http://dictybase.org/gene/DDB_G0276559	-0.011475	0.431138	0.501
DDB_G0284255	http://dictybase.org/gene/DDB_G0284255	-0.011477	0.471058	0.501
DDB_G0272921	http://dictybase.org/gene/DDB_G0272921	-0.011676	0.431138	0.501
DDB_G0290321	http://dictybase.org/gene/DDB_G0290321	-0.011979	0.471058	0.501
DDB_G0273539	http://dictybase.org/gene/DDB_G0273539	-0.012119	0.351297	0.501
orfR1062	http://dictybase.org/gene/DDB_G0272114	-0.012264	0.491018	0.501
DDB_G0285747	http://dictybase.org/gene/DDB_G0285747	-0.01235	0.401198	0.501
abcG16	http://dictybase.org/gene/DDB_G0289331	-0.01243	0.461078	0.501
DDB_G0284195	http://dictybase.org/gene/DDB_G0284195	-0.012487	0.371257	0.501
DDB_G0276303	http://dictybase.org/gene/DDB_G0276303	-0.012739	0.421158	0.501
DDB_G0269390	http://dictybase.org/gene/DDB_G0269390	-0.012862	0.331337	0.501
DDB_G0269376	http://dictybase.org/gene/DDB_G0269376	-0.012922	0.391218	0.501
DDB_G0287873	http://dictybase.org/gene/DDB_G0287873	-0.013226	0.461078	0.501
DDB_G0287275	http://dictybase.org/gene/DDB_G0287275	-0.013274	0.401198	0.501
aslD-2	http://dictybase.org/gene/DDB_G0273717	-0.013313	0.451098	0.501
potA	http://dictybase.org/gene/DDB_G0282291	-0.01332	0.411178	0.501
DDB_G0273149	http://dictybase.org/gene/DDB_G0273149	-0.013353	0.451098	0.501
DDB_G0273859	http://dictybase.org/gene/DDB_G0273859	-0.013359	0.421158	0.501
DDB_G0274949	http://dictybase.org/gene/DDB_G0274949	-0.013399	0.371257	0.501
pks3	http://dictybase.org/gene/DDB_G0271000	-0.013405	0.471058	0.501
manG	http://dictybase.org/gene/DDB_G0287577	-0.013466	0.371257	0.501
DDB_G0292260_RTE	http://dictybase.org/gene/DDB_G0292260	-0.013702	0.261477	0.501
DDB_G0288031	http://dictybase.org/gene/DDB_G0288031	-0.01382	0.481038	0.501
DDB_G0290061	http://dictybase.org/gene/DDB_G0290061	-0.013874	0.431138	0.501
DDB_G0273133	http://dictybase.org/gene/DDB_G0273133	-0.014105	0.431138	0.501
DDB_G0276545	http://dictybase.org/gene/DDB_G0276545	-0.014163	0.421158	0.501
cepK	http://dictybase.org/gene/DDB_G0293544	-0.014398	0.461078	0.501
DDB_G0281217	http://dictybase.org/gene/DDB_G0281217	-0.014436	0.421158	0.501
DDB_G0280503	http://dictybase.org/gene/DDB_G0280503	-0.01468	0.371257	0.501
DDB_G0288801	http://dictybase.org/gene/DDB_G0288801	-0.014871	0.451098	0.501
DDB_G0283015	http://dictybase.org/gene/DDB_G0283015	-0.015102	0.481038	0.501
sgmC	http://dictybase.org/gene/DDB_G0282265	-0.015122	0.471058	0.501
DDB_G0286995	http://dictybase.org/gene/DDB_G0286995	-0.015288	0.451098	0.501
DDB_G0289385	http://dictybase.org/gene/DDB_G0289385	-0.015294	0.481038	0.501
DDB_G0286999	http://dictybase.org/gene/DDB_G0286999	-0.015521	0.421158	0.501
glpD	http://dictybase.org/gene/DDB_G0291123	-0.015632	0.421158	0.501
DDB_G0274343	http://dictybase.org/gene/DDB_G0274343	-0.015662	0.431138	0.501
DDB_G0286417	http://dictybase.org/gene/DDB_G0286417	-0.01587	0.451098	0.501
frmC	http://dictybase.org/gene/DDB_G0289313	-0.016102	0.361277	0.501
DDB_G0291716	http://dictybase.org/gene/DDB_G0291716	-0.016228	0.441118	0.501
DDB_G0282679	http://dictybase.org/gene/DDB_G0282679	-0.016369	0.481038	0.501
DDB_G0285421	http://dictybase.org/gene/DDB_G0285421	-0.016539	0.451098	0.501
DDB_G0275081	http://dictybase.org/gene/DDB_G0275081	-0.016909	0.431138	0.501
DDB_G0275117	http://dictybase.org/gene/DDB_G0275117	-0.016931	0.451098	0.501
DDB_G0283725_ps	http://dictybase.org/gene/DDB_G0283725	-0.017073	0.421158	0.501
rsc12	http://dictybase.org/gene/DDB_G0277871	-0.017329	0.451098	0.501
DDB_G0281757	http://dictybase.org/gene/DDB_G0281757	-0.018112	0.421158	0.501
DDB_G0272134	http://dictybase.org/gene/DDB_G0272134	-0.018154	0.491018	0.501
DDB_G0273095	http://dictybase.org/gene/DDB_G0273095	-0.018321	0.431138	0.501
DDB_G0287837	http://dictybase.org/gene/DDB_G0287837	-0.018696	0.451098	0.501
DDB_G0270662	http://dictybase.org/gene/DDB_G0270662	-0.0188	0.321357	0.501
lvsA	http://dictybase.org/gene/DDB_G0269150	-0.019157	0.500998	0.501
DDB_G0277239	http://dictybase.org/gene/DDB_G0277239	-0.019215	0.471058	0.501
DDB_G0268914	http://dictybase.org/gene/DDB_G0268914	-0.019235	0.441118	0.501
DDB_G0283729	http://dictybase.org/gene/DDB_G0283729	-0.019503	0.471058	0.501
DDB_G0280619	http://dictybase.org/gene/DDB_G0280619	-0.019523	0.441118	0.501
hdaD	http://dictybase.org/gene/DDB_G0279267	-0.019662	0.481038	0.501
DDB_G0293200_ps	http://dictybase.org/gene/DDB_G0293200	-0.019681	0.451098	0.501
DDB_G0272973	http://dictybase.org/gene/DDB_G0272973	-0.019711	0.491018	0.501
DDB_G0277467	http://dictybase.org/gene/DDB_G0277467	-0.020235	0.451098	0.501
tipC	http://dictybase.org/gene/DDB_G0267422	-0.020293	0.451098	0.501
DDB_G0291103	http://dictybase.org/gene/DDB_G0291103	-0.02034	0.411178	0.501
mlh3	http://dictybase.org/gene/DDB_G0283883	-0.020817	0.461078	0.501
DDB_G0292190	http://dictybase.org/gene/DDB_G0292190	-0.020945	0.441118	0.501
fscD	http://dictybase.org/gene/DDB_G0272240	-0.021739	0.491018	0.501
flpA	http://dictybase.org/gene/DDB_G0286549	-0.022129	0.491018	0.501
armc8	http://dictybase.org/gene/DDB_G0270626	-0.022288	0.461078	0.501
gnl1	http://dictybase.org/gene/DDB_G0285371	-0.022303	0.481038	0.501
abcC3	http://dictybase.org/gene/DDB_G0287691	-0.022377	0.500998	0.501
DDB_G0291279	http://dictybase.org/gene/DDB_G0291279	-0.022405	0.491018	0.501
DDB_G0293406	http://dictybase.org/gene/DDB_G0293406	-0.022691	0.491018	0.501
DDB_G0273417	http://dictybase.org/gene/DDB_G0273417	-0.023096	0.431138	0.501
DDB_G0274739	http://dictybase.org/gene/DDB_G0274739	-0.023336	0.481038	0.501
DDB_G0286363	http://dictybase.org/gene/DDB_G0286363	-0.023338	0.451098	0.501
DDB_G0271482	http://dictybase.org/gene/DDB_G0271482	-0.023693	0.461078	0.501
DDB_G0279105	http://dictybase.org/gene/DDB_G0279105	-0.023731	0.481038	0.501
DDB_G0272058	http://dictybase.org/gene/DDB_G0272058	-0.024042	0.491018	0.501
DDB_G0279089	http://dictybase.org/gene/DDB_G0279089	-0.024051	0.491018	0.501
DDB_G0276813	http://dictybase.org/gene/DDB_G0276813	-0.024191	0.391218	0.501
DDB_G0288283	http://dictybase.org/gene/DDB_G0288283	-0.024361	0.481038	0.501
spyA	http://dictybase.org/gene/DDB_G0285263	-0.024418	0.500998	0.501
DDB_G0272016	http://dictybase.org/gene/DDB_G0272016	-0.024579	0.491018	0.501
galE	http://dictybase.org/gene/DDB_G0275295	-0.024617	0.431138	0.501
DDB_G0271354	http://dictybase.org/gene/DDB_G0271354	-0.024753	0.451098	0.501
DDB_G0282149	http://dictybase.org/gene/DDB_G0282149	-0.024779	0.491018	0.501
DDB_G0268694	http://dictybase.org/gene/DDB_G0268694	-0.025046	0.500998	0.501
DDB_G0278099_ps	http://dictybase.org/gene/DDB_G0278099	-0.025122	0.431138	0.501
fncI	http://dictybase.org/gene/DDB_G0293476	-0.025331	0.491018	0.501
DDB_G0286931	http://dictybase.org/gene/DDB_G0286931	-0.025435	0.471058	0.501
DDB_G0282795	http://dictybase.org/gene/DDB_G0282795	-0.025483	0.500998	0.501
DDB_G0293982	http://dictybase.org/gene/DDB_G0293982	-0.025499	0.461078	0.501
DDB_G0284177	http://dictybase.org/gene/DDB_G0284177	-0.02565	0.431138	0.501
DDB_G0277601	http://dictybase.org/gene/DDB_G0277601	-0.025667	0.471058	0.501
DDB_G0289529	http://dictybase.org/gene/DDB_G0289529	-0.025919	0.451098	0.501
DDB_G0287085	http://dictybase.org/gene/DDB_G0287085	-0.025934	0.491018	0.501
DDB_G0291466	http://dictybase.org/gene/DDB_G0291466	-0.026197	0.491018	0.501
DDB_G0273331	http://dictybase.org/gene/DDB_G0273331	-0.026268	0.351297	0.501
DDB_G0278621	http://dictybase.org/gene/DDB_G0278621	-0.026368	0.471058	0.501
DDB_G0282501	http://dictybase.org/gene/DDB_G0282501	-0.026522	0.461078	0.501
DDB_G0270224	http://dictybase.org/gene/DDB_G0270224	-0.026623	0.491018	0.501
DDB_G0270488	http://dictybase.org/gene/DDB_G0270488	-0.026679	0.461078	0.501
gtaG	http://dictybase.org/gene/DDB_G0270756	-0.026732	0.471058	0.501
DDB_G0277475	http://dictybase.org/gene/DDB_G0277475	-0.027565	0.471058	0.501
zizB	http://dictybase.org/gene/DDB_G0293084	-0.028192	0.500998	0.501
DDB_G0272316	http://dictybase.org/gene/DDB_G0272316	-0.028436	0.461078	0.501
DDB_G0273569_ps	http://dictybase.org/gene/DDB_G0273569	-0.02853	0.441118	0.501
fimD	http://dictybase.org/gene/DDB_G0270762	-0.028561	0.491018	0.501
uppA	http://dictybase.org/gene/DDB_G0289875	-0.02887	0.481038	0.501
DDB_G0286133	http://dictybase.org/gene/DDB_G0286133	-0.028898	0.491018	0.501
DDB_G0278633_RTE	http://dictybase.org/gene/DDB_G0278633	-0.029126	0.461078	0.501
DDB_G0277647_ps	http://dictybase.org/gene/DDB_G0277647	-0.029304	0.481038	0.501
pgtB	http://dictybase.org/gene/DDB_G0290079	-0.02992	0.451098	0.501
DDB_G0292196	http://dictybase.org/gene/DDB_G0292196	-0.029952	0.481038	0.501
DDB_G0270344	http://dictybase.org/gene/DDB_G0270344	-0.030184	0.491018	0.501
DDB_G0292932	http://dictybase.org/gene/DDB_G0292932	-0.030377	0.461078	0.501
DDB_G0293440	http://dictybase.org/gene/DDB_G0293440	-0.030475	0.471058	0.501
DDB_G0282305	http://dictybase.org/gene/DDB_G0282305	-0.030919	0.471058	0.501
DDB_G0278303_ps	http://dictybase.org/gene/DDB_G0278303	-0.03101	0.471058	0.501
iqgD	http://dictybase.org/gene/DDB_G0275731	-0.031049	0.481038	0.501
gxcN	http://dictybase.org/gene/DDB_G0277017	-0.031696	0.491018	0.501
DG1113	http://dictybase.org/gene/DDB_G0280959	-0.03184	0.481038	0.501
DDB_G0282327	http://dictybase.org/gene/DDB_G0282327	-0.031974	0.441118	0.501
DDB_G0282783	http://dictybase.org/gene/DDB_G0282783	-0.032193	0.500998	0.501
DDB_G0287061	http://dictybase.org/gene/DDB_G0287061	-0.032723	0.491018	0.501
DDB_G0287375	http://dictybase.org/gene/DDB_G0287375	-0.032757	0.500998	0.501
DDB_G0280221	http://dictybase.org/gene/DDB_G0280221	-0.032849	0.500998	0.501
abcG18	http://dictybase.org/gene/DDB_G0275687	-0.033196	0.441118	0.501
DDB_G0285409	http://dictybase.org/gene/DDB_G0285409	-0.033285	0.500998	0.501
DDB_G0285865	http://dictybase.org/gene/DDB_G0285865	-0.033328	0.500998	0.501
DDB_G0278291	http://dictybase.org/gene/DDB_G0278291	-0.033364	0.500998	0.501
DDB_G0282059	http://dictybase.org/gene/DDB_G0282059	-0.033504	0.461078	0.501
DDB_G0283199	http://dictybase.org/gene/DDB_G0283199	-0.033505	0.500998	0.501
aslD-1	http://dictybase.org/gene/DDB_G0273211	-0.034271	0.471058	0.501
DDB_G0282943	http://dictybase.org/gene/DDB_G0282943	-0.034334	0.491018	0.501
DDB_G0287699	http://dictybase.org/gene/DDB_G0287699	-0.034907	0.500998	0.501
kcnma1	http://dictybase.org/gene/DDB_G0269896	-0.035322	0.481038	0.501
dhkM	http://dictybase.org/gene/DDB_G0282377	-0.035716	0.491018	0.501
DDB_G0268524_RTE	http://dictybase.org/gene/DDB_G0268524	-0.035717	0.481038	0.501
DDB_G0293390	http://dictybase.org/gene/DDB_G0293390	-0.035927	0.491018	0.501
dhkB	http://dictybase.org/gene/DDB_G0277845	-0.036048	0.491018	0.501
DDB_G0283025_ps	http://dictybase.org/gene/DDB_G0283025	-0.036125	0.500998	0.501
acrA	http://dictybase.org/gene/DDB_G0267376	-0.036197	0.491018	0.501
comH	http://dictybase.org/gene/DDB_G0280547	-0.036417	0.471058	0.501
DDB_G0279727	http://dictybase.org/gene/DDB_G0279727	-0.03666	0.411178	0.501
DDB_G0271414	http://dictybase.org/gene/DDB_G0271414	-0.037113	0.471058	0.501
DDB_G0274975	http://dictybase.org/gene/DDB_G0274975	-0.037152	0.491018	0.501
DDB_G0286431	http://dictybase.org/gene/DDB_G0286431	-0.037355	0.500998	0.501
ptpC	http://dictybase.org/gene/DDB_G0282145	-0.037578	0.481038	0.501
D7	http://dictybase.org/gene/DDB_G0284613	-0.037839	0.500998	0.501
DDB_G0293578	http://dictybase.org/gene/DDB_G0293578	-0.038801	0.491018	0.501
DDB_G0267532	http://dictybase.org/gene/DDB_G0267532	-0.038981	0.491018	0.501
DDB_G0270570	http://dictybase.org/gene/DDB_G0270570	-0.03924	0.491018	0.501
cofF	http://dictybase.org/gene/DDB_G0274589	-0.039413	0.431138	0.501
DDB_G0277667	http://dictybase.org/gene/DDB_G0277667	-0.039469	0.500998	0.501
med23	http://dictybase.org/gene/DDB_G0270434	-0.039728	0.500998	0.501
DDB_G0273005	http://dictybase.org/gene/DDB_G0273005	-0.040657	0.500998	0.501
DDB_G0282491	http://dictybase.org/gene/DDB_G0282491	-0.040928	0.500998	0.501
DDB_G0270342	http://dictybase.org/gene/DDB_G0270342	-0.041125	0.500998	0.501
forF	http://dictybase.org/gene/DDB_G0289763	-0.04127	0.500998	0.501
DDB_G0271900	http://dictybase.org/gene/DDB_G0271900	-0.043345	0.500998	0.501
aslA-1	http://dictybase.org/gene/DDB_G0273213	-0.045139	0.471058	0.501
DDB_G0284427	http://dictybase.org/gene/DDB_G0284427	-0.045224	0.500998	0.501
DDB_G0292032	http://dictybase.org/gene/DDB_G0292032	-0.045478	0.500998	0.501
DDB_G0273091	http://dictybase.org/gene/DDB_G0273091	-0.045507	0.500998	0.501
DDB_G0288411_ps	http://dictybase.org/gene/DDB_G0288411	-0.045878	0.481038	0.501
DDB_G0289049_RTE	http://dictybase.org/gene/DDB_G0289049	-0.0477	0.491018	0.501
DDB_G0278213	http://dictybase.org/gene/DDB_G0278213	-0.048079	0.500998	0.501
DDB_G0278657_ps	http://dictybase.org/gene/DDB_G0278657	-0.048737	0.500998	0.501
DDB_G0275631	http://dictybase.org/gene/DDB_G0275631	-0.049139	0.500998	0.501
abcD2	http://dictybase.org/gene/DDB_G0293194	-0.052021	0.500998	0.501
DDB_G0274867	http://dictybase.org/gene/DDB_G0274867	-0.053769	0.471058	0.501
DDB_G0270426	http://dictybase.org/gene/DDB_G0270426	-0.054217	0.500998	0.501
DDB_G0270016	http://dictybase.org/gene/DDB_G0270016	-0.055062	0.500998	0.501
DDB_G0289861	http://dictybase.org/gene/DDB_G0289861	-0.056949	0.491018	0.501
cudA	http://dictybase.org/gene/DDB_G0284465	-0.057423	0.500998	0.501
abcC7	http://dictybase.org/gene/DDB_G0291243	-0.064367	0.481038	0.501
DDB_G0272188	http://dictybase.org/gene/DDB_G0272188	-0.068475	0.500998	0.501
abcB3	http://dictybase.org/gene/DDB_G0291714	-0.069881	0.500998	0.501
DDB_G0272909	http://dictybase.org/gene/DDB_G0272909	-0.070495	0.500998	0.501
